# Supplementary material for: Effects of Bacillus subtilis Natto NB205 and Its Mutant NBMK308 on Egg Quality in Aging Laying Hens
Source: Life (Basel). 2023 Apr 29;13(5):1109. doi: 10.3390/life13051109 (PMC10223476; doi:10.3390/life13051109)
Supplement: Supplementary file 1 [file life-13-01109-s001.zip]

Archive with 1 entries (1 files):
- life-2305549-supplementary.pdf
